# Supplementary material for: Obesity Measures and Dietary Parameters as Predictors of Gut Microbiota Phyla in Healthy Individuals
Source: Nutrients. 2020 Sep 3;12(9):2695. doi: 10.3390/nu12092695 (PMC7551767; doi:10.3390/nu12092695)
Supplement: Supplementary file 1 [file nutrients-12-02695-s001.zip]

Archive with 2 entries (2 files):
- nutrients-881593-Supplementary Table S1 Data with relative abundances of phyla and genera of 200 subjects that were included in the present study.xls
- nutrients-881593-supplementary Table S2 Description of variables used for classification challenges in Support Vector Machine model.docx
