# Supplementary material for: Obesity Measures and Dietary Parameters as Predictors of Gut Microbiota Phyla in Healthy Individuals
Source: Nutrients. 2020 Sep 3;12(9):2695. doi: 10.3390/nu12092695 (PMC7551767; doi:10.3390/nu12092695)
Supplement: Supplementary file 1 [file nutrients-12-02695-s001.zip › nutrients-881593-Supplementary Table S1 Data with relative abundances of phyla and genera of 200 subjects that were included in the present study.xls]

## Sheet: TableS1
Parcipant	Bacteroidetes-Phylum	Firmicutes-Phylum	Proteobacteria-Phylum	Actinobacteria-Phylum	Verrucomicrobia-Phylum	Cyanobacteria-Phylum	Tenericutes-Phylum	Euryarchaeota-Phylum	Bacteroides-Genus	Bifidobacterium-Genus	Erysipelothrix-Genus	Escherichia-Genus	Eubacterium-Genus	Faecalibacterium-Genus	Blautia-Genus	Coprococcus-Genus	Ruminococcus-Genus	Lachnospira-Genus	Dialister-Genus	Oscillospira-Genus	Prevotella-Genus	Roseburia-Genus	Flavobacterium-Genus	Catenibacterium-Genus	Caloramator-Genus	Clostridium-Genus	Collinsella-Genus	Akkermansia-Genus	Alkaliphilus-Genus
1	32.26	54.28	4.9	1.77	1.52	0	0	0	25.51	0	0	0	0	9.76	7.18	0	3.99	3.79	3.61	3.43	0	0	0	0	0	0	0	0	0
2	21.32	66.33	4.26	5.05	0	0	0	0	12.61	0	0	0	0	11.71	11.48	0	3.51	0	0	11.1	0	4.65	3.5	0	0	0	0	0	0
3	20.71	65.57	2.49	5.95	0	0	0	0	5.94	0	0	0	0	14.69	10.87	5.14	5.32	0	0	0	0	0	0	0	0	3.89	0	0	3.91
4	13.22	74.04	3.43	3.21	1.15	0	0	0	10.66	0	0	0	0	22.67	10.56	3.01	10.12	0	0	2.78	0	0	0	0	0	6.84	0	0	0
5	18.55	49.59	2.03	26.13	0	0	0	0	16.31	24.26	0	0	0	4.54	8.16	4.81	4.05	0	0	0	0	10.3	0	0	0	0	0	0	0
6	22.78	65.52	3.61	4.31	0.76	1.86	0	0	16.32	3.7	0	0	0	15.24	4.29	0	8.45	0	0	0	0	3.73	0	0	0	8.29	0	0	0
7	4.94	78.54	3.81	3.46	2.48	0	0	0	0	0	0	0	0	4.11	8.44	0	8.99	0	0	6.14	0	0	0	0	0	12.31	0	0	3.67
8	8.22	73.17	3.04	11.15	0	0.25	0	0	6.44	10.25	0	0	0	10.93	13.21	0	10.2	0	0	0	0	0	0	0	0	6.21	0	0	4.89
9	19.91	65.73	8.81	0.46	0	0	0	0	12.38	0	0	4.68	0	0	19.48	0	5.25	0	0	3.6	0	0	0	0	0	0	0	0	0
10	2.76	81.22	3.34	5.43	2.28	0	0	0	0	0	0	0	0	9.92	11.24	4.68	6.9	0	0	0	0	0	0	0	0	7.16	5.43	0	6.7
11	11.4	64.91	7	10.81	0	0.2	0	0	7.21	9.62	0	0	0	0	5.23	5.71	11.12	0	0	6.35	0	0	0	0	0	0	4.21	0	0
12	18.62	68.7	5.2	1	0	0.45	1.03	0	12.63	0	0	0	0	13.45	11.79	0	6.76	5.53	0	0	0	4	0	0	0	5.08	0	0	0
13	13.16	68.78	5.48	3.92	3.76	0	0.33	0	7.94	0	0	0	0	9.91	6.14	0	6.67	0	0	0	0	4.14	0	0	0	6.22	0	0	0
14	19.55	61.57	8.3	2.1	1.27	0.74	0	0	7.47	0	0	0	0	6.16	7.03	0	5.63	5.85	0	0	0	0	0	0	3.84	0	0	0	0
15	24.85	60.79	5.31	1.5	1.48	0	0.44	0	17.54	0	0	0	0	9.7	9.6	3.82	3.87	0	0	6.67	0	0	3.1	0	0	0	0	0	0
16	45.44	44.57	4.92	0.45	0.12	0.61	0	0	16.59	0	0	0	0	5.01	9.54	0	0	3.01	0	2.58	24.63	0	0	0	0	4.46	0	0	0
17	12.2	69.63	9.33	1.36	2.82	0.15	0	0	10.32	0	0	0	0	5.77	14.72	0	13.1	0	4.78	0	0	0	0	0	0	6.62	0	0	4.52
18	20.23	64.93	3.77	0.64	1.61	0	0	0.59	8.3	0	0	0	0	0	5.24	4.25	0	0	0	5.88	0	0	0	0	7.85	8.53	0	0	0
19	15.41	67.03	6.96	2.05	1.55	0.49	0	0	8.13	0	0	0	0	9.5	9.66	0	7.27	0	0	8.61	0	0	0	0	0	5.09	0	0	0
20	20.48	69.03	3.51	1.7	0.14	0.2	0	0	10.32	0	0	0	0	10.03	14.72	0	6.56	5.64	0	0	0	4.95	0	0	0	3.45	0	0	0
21	7.3	76.49	4.38	5.9	0.23	0.68	0	0	4.48	5.11	0	0	0	9.22	10.45	0	9.42	0	0	0	0	0	0	0	0	4.8	0	0	3.85
22	10.9	73.34	2.77	4.66	0	0.2	1.75	0	7.22	0	0	0	0	16.12	7	5.06	4.3	0	8.41	0	0	0	0	0	0	5.64	0	0	0
23	6.81	73.96	3.96	9.41	0	0.52	0.17	0	4.61	7.42	0	0	0	10.41	10.17	0	7.79	0	0	0	0	0	0	0	0	5.94	0	0	0
24	29.91	54.01	3.4	6.78	0	1.62	0	0	22.58	6.15	0	0	0	5.26	4.7	0	8.08	0	0	0	0	0	0	0	0	0	6.4	0	6
25	9.64	75.82	3.42	6.3	0	0	0.12	0	7.32	5.64	0	0	0	12.98	9.97	0	8.19	5.71	0	0	0	0	0	0	5.68	0	0	0	0
26	10.65	66.16	3.91	2.85	9.97	0	0	0.56	0	0	0	0	0	9.37	4.11	0	4.91	0	0	8.46	0	0	0	0	0	6.15	0	8.39	6.09
27	2.67	88.76	3.33	0.36	0	0	0	0	0	0	2.39	0	0	16.67	20.14	2.94	14.29	0	0	2.25	0	0	0	0	0	7.39	0	0	0
28	18.85	69.61	6.3	0.72	0	0.19	0	0	15	0	0	0	0	10.86	8.04	0	16.55	3.77	0	0	0	5.84	0	0	0	3.29	0	0	0
29	8.45	77.27	3.91	2.99	2.63	0.18	0	0	0	0	0	0	0	12.39	9.39	0	7.42	0	5.43	7.55	0	0	0	0	0	6.31	6.54	0	0
30	31.87	48.69	5.64	3.98	0	3.61	0.38	0	13.55	3.31	0	0	0	5.36	5.96	0	0	0	0	6.12	0	0	12.53	0	0	4.82	0	0	0
31	6.41	75.06	4.17	6.03	2.98	0.18	0	0	0	4.48	0	0	0	14.7	7.18	4.82	9.85	0	6.9	0	0	0	0	0	0	5.43	0	0	0
32	12.73	68.3	9	4.91	0	0.68	0.16	0	9.16	4.12	0	0	0	16.12	8.92	0	5.31	0	0	0	0	4.49	0	0	0	5	0	0	0
33	40.83	43.7	6.05	4.85	0	0.74	0	0	35.01	4.29	0	0	0	7.57	5.51	0	2.41	8.95	0	0	0	3.63	0	0	0	0	0	0	0
34	7.18	84.04	3.28	1.04	0	0.1	0	0	3.47	0	0	0	0	15	14.01	3.47	9.3	0	0	0	0	0	0	0	0	8.83	0	0	3.8
35	60.7	29.68	4.72	0.37	0	0.66	0	0	50.8	0	0	0	0	4.13	7.36	0	0	0	0	0	0	2.3	3.44	0	0	2.25	0	0	0
36	23.46	64.96	3.84	1	0.56	0	0.48	0	13.13	0	0	0	0	9.42	12	6.48	5.68	4.4	0	0	0	0	0	0	0	0	0	0	0
37	9.54	71.82	3.82	3.67	6.26	0.29	0	0	6.96	0	0	0	0	6.57	13.54	0	14.79	0	0	0	0	0	0	0	0	4.55	4.6	5.15	0
38	26.97	57.99	6.65	1.16	0.37	0.36	0	0	17.68	0	0	0	0	6.09	13	0	0	0	7.59	4.64	0	0	0	0	3.75	5.56	0	0	0
39	33.79	50.43	4.1	1.78	1.2	0	0	0.8	15.85	0	0	0	0	0	2.98	0	3.8	0	0	3.56	0	0	5.31	0	0	11	0	0	6.88
40	25.04	48.36	3.99	11.64	0.76	0	2.36	0	15.32	10.6	0	0	0	11.52	9.11	5.42	3.62	0	0	0	2.64	0	0	0	0	0	0	0	0
41	8.31	79.87	2.77	2.85	0	1.08	0.12	0	4.59	0	0	0	0	19.29	20.59	5.48	6.44	3.58	0	0	0	0	0	0	0	0	0	0	3.09
42	13.59	65.54	6.5	8.12	0	1.42	0	0	9.12	7.32	0	0	0	6.93	11.59	8.94	9.29	0	0	6.52	0	0	0	0	0	0	0	0	0
43	23.79	65.23	3.73	1.58	0	0.12	0.52	0	14.94	0	0	0	0	8.65	11.55	6.25	6.38	0	0	0	4.14	0	0	0	0	4.2	0	0	0
44	1.2	82.51	3.18	4.08	3.53	0	0	0	0	0	3.19	0	0	5.81	18.76	0	10.28	0	0	0	0	0	0	0	0	8.49	9.09	0	5.65
45	22.47	62	3.56	6.89	0	0.22	0.24	0	18.33	6.26	0	0	3.75	8.56	20.5	0	6.47	0	0	0	0	0	0	0	0	0	2.63	0	0
46	18.16	64.53	3.21	8.61	0	0.34	0.2	0	16.06	7.91	4.35	0	0	11.56	0	8.6	0	0	0	0	0	0	0	0	0	0	4.38	0	6.89
47	2.04	85.98	2.11	5.2	0	0	0.14	0	0	4.66	0	0	0	0	29.42	4.58	9.75	0	0	0	0	6.64	0	0	0	0	0	0	0
48	14.59	71.03	2.71	5.91	0	0.26	0.62	0	6.98	5.27	0	0	0	12.71	11.59	4.77	9.69	0	0	0	0	0	0	0	0	5.28	0	0	0
49	2.65	86.47	2.45	0.71	0	0	1.66	0	0	0	0	0	10.65	5.16	30.09	5.57	5.82	0	0	0	0	0	0	1.92	0	5.86	0	0	0
50	13.63	71.41	3.13	5.37	0	0.14	1.23	0	6.08	0	0	0	0	12.93	10.33	0	5.69	0	0	0	0	5.64	0	0	0	6.28	0	0	4.93
51	15.34	72.1	5.5	0.64	0.16	0.39	0	0	6.86	0	0	0	0	15.96	13.38	0	10.19	0	0	3.67	0	3.61	0	0	0	5.76	0	0	0
52	16.65	71.03	4.43	0.76	0	0	0	0.22	7.73	0	0	0	0	5.52	14.14	0	11.11	0	0	5.4	4.84	0	0	0	0	5.48	0	0	0
53	16.92	64.42	3.94	6.37	2.82	0.4	0	0	13.34	5.6	0	0	0	3.96	13.12	6.25	7.3	0	0	0	0	0	0	0	0	6.32	0	0	0
54	37.32	48.34	5.58	1.13	0	0.91	0.87	0	26.84	0	0	0	0	8.39	7.39	0	5.59	0	2.63	0	0	0	5.32	0	0	3.82	0	0	0
55	22.18	59.83	3.22	8.99	0.35	0.35	0	0	13.41	8.35	0	0	0	10.1	12.74	0	4.4	0	0	0	6.43	0	0	0	0	3.73	0	0	0
56	10.48	69.74	8.11	6.76	0	0.06	0.12	0	7.86	5.96	8.17	3.37	0	0	16.24	0	10.86	0	0	0	0	0	0	0	0	0	3.54	0	0
57	39.68	51.89	2.69	0.36	0.56	0.24	0	0	32.54	0	0	0	0	12.43	10.49	4.46	4.52	0	2.84	0	0	0	0	0	0	2.63	0	0	0
58	44.11	44.57	4.59	0.88	0.49	0	0	0	32.43	0	0	0	0	4.58	8.53	0	5.61	0	0	0	0	3.55	4.81	0	0	3.06	0	0	0
59	20	66.01	3.55	4.15	0	0.34	0.19	0	13	3.53	0	0	0	14.12	8.6	0	4.25	0	0	0	0	0	0	4.69	0	3.29	0	0	0
60	24.63	55.41	6.99	2.73	0.83	1.55	0	0	12.59	0	0	0	0	7.25	5.37	0	4.2	0	0	0	0	0	7.16	0	0	12.69	0	0	3.92
61	16.37	71.85	3.38	1.49	0.38	0	0.34	0	9.11	0	0	0	0	11.1	15.51	5.21	7.86	0	0	3.01	0	0	0	0	0	5.64	0	0	0
62	29.5	55.73	5.2	1	0.34	1.93	0	0	15.73	0	0	0	0	3.79	12.27	0	4.85	0	0	3.23	0	0	8.07	0	0	0	0	0	0
63	13.32	70.32	2.94	6.39	0	0.74	0.56	0	9.02	5.1	4.9	0	0	0	19.38	6.23	6.8	0	0	0	0	0	0	0	0	3.02	0	0	0
64	26.95	52.17	6.43	1.58	2.12	2.46	0	0	15.65	0	0	0	0	6.45	5.32	0	2.77	0	0	3.54	0	0	0	0	0	6.1	0	0	0
65	14.73	66.32	2.95	8.66	0	0.32	0.6	0	8.63	7.7	0	0	5.51	9.65	14.53	0	4.03	0	0	0	0	0	0	0	0	3.95	0	0	0
66	34.2	50.98	3.69	4.6	0.37	0	0.17	0	23.9	3.56	0	0	0	0	6.93	5.66	5.33	0	0	8.06	0	0	6.23	0	0	0	0	0	0
67	22.9	58.31	4.21	6.67	3.11	0.2	0	0	17.05	6.02	0	0	0	9.21	15.3	4.71	5	0	0	0	0	6.41	0	0	0	0	0	0	0
68	9.88	80.45	3.13	2.04	0	0.09	0	0	6.86	0	0	0	0	0	16.02	6.63	7.84	0	0	0	0	5.28	0	0	0	5	0	0	0
69	22.58	64.03	3.73	0.88	1.18	0	0.72	0	16.37	0	0	0	0	4	11.03	0	6.87	0	0	6.9	0	0	0	0	0	6.63	0	0	5.03
70	19.35	57.99	3.39	8.05	6.03	0.24	0	0	15.88	6.35	0	0	0	5.39	13.2	0	0	0	0	6.02	0	0	0	0	0	4.35	0	4.68	0
71	0.78	88.2	3.19	1.82	0	0.07	0.96	0	0	0	0	0	3.7	10.59	23.85	2.48	10.61	0	0	0	0	0	0	0	0	13.14	0	0	5.57
72	17.05	65.07	5.06	4.18	1.7	0	0.45	0	9.65	0	0	0	0	6.95	10.7	7.44	8.53	0	0	3.3	0	0	0	0	0	3.46	0	0	0
73	26.47	59.6	3.35	2.68	1.17	0.6	0	0	16.39	0	0	0	0	11.94	8.57	5.03	0	4.65	0	4.28	0	0	5.09	0	0	0	0	0	0
74	14.35	63.08	4.75	5.87	6.15	0	0.27	0	0	4.88	0	0	0	5.78	12.88	0	7.6	0	0	0	0	0	0	0	0	4.93	0	4.82	0
75	8.83	78.26	3.07	4.49	0	0.33	0.06	0	0	0	0	0	0	10.91	15.41	3.88	6.94	0	0	0	0	0	0	0	0	4.93	3.87	0	4.25
76	22.16	54.25	5.19	10.11	1.38	0.85	0	0	11	9.27	0	0	0	10.78	8.22	3.85	5.01	0	0	0	3.4	0	0	0	0	0	0	0	0
77	25.17	63.54	2.68	1.52	0	0	0.43	0	13.28	0	0	0	0	6.23	9.48	4.36	3.88	0	0	0	0	0	0	0	0	6.7	0	0	0
78	3.98	74.36	8.52	1.42	3.14	0	1.21	0	0	0	0	3.64	0	0	11.56	0	3.03	0	0	3.18	0	0	0	0	4.94	12.4	0	0	11.86
79	22.78	66.69	3.11	2.89	0	0.15	0.05	0	20.02	0	0	0	0	8.42	16.81	0	6.22	0	0	0	0	4.84	0	0	3.8	5.28	0	0	0
80	6.06	72.38	3.11	12.57	0.28	0.25	0	0	0	11.48	0	0	0	4.68	9.66	6.84	4.29	0	0	0	0	0	0	0	0	5.91	10.1	0	0
81	13.47	75.04	3.18	0.83	0.44	0	1.58	0	7.87	0	8.5	0	0	5.13	14.25	7.95	5.97	0	0	0	0	0	0	0	0	0	0	0	9.98
82	7.23	73.94	3.38	8.84	0	0	0.93	0	0	7.84	0	0	0	5.05	11.14	7.19	7.94	0	0	0	0	0	0	4.73	0	5.04	0	0	0
83	32.45	46.84	7.42	5.66	0	0.52	0.94	0	12.06	5.13	0	0	0	8.62	8.3	0	4.06	0	0	4.68	7.93	0	0	0	0	0	0	0	0
84	21.01	64.46	5.86	2.78	0	0.1	0	0	16.07	0	0	0	0	12.63	11.37	0	8.22	0	0	0	0	4.01	0	0	0	4.75	0	0	2.9
85	25.58	56.21	9.76	1.54	0.86	0	0.38	0	17.7	0	0	0	0	7.78	11.32	0	9.24	0	0	3.22	0	3.26	0	0	0	5.8	0	0	0
86	22.69	60.52	3.62	5.19	1.91	0.82	0	0	19.68	4.63	0	0	0	10.96	15.27	0	5.21	0	0	0	0	0	0	0	0	3.54	0	0	4.57
87	4.97	82.29	4.48	1.26	2	0.31	0	0	0	0	0	0	0	8.24	28.7	2.84	5.17	0	0	0	0	0	0	0	0	4.43	2.58	0	3.57
88	4.8	82.97	3.03	4.34	0	0.28	0.09	0	5.47	0	0	0	0	19.54	17.18	0	5.86	0	0	0	0	4.18	0	0	0	4.61	0	0	4.22
89	10.85	71.44	4.29	3.26	5.33	0	0.09	0	6.86	0	0	0	0	4.21	25.42	0	5.47	0	0	0	0	5.44	0	0	0	0	4.78	4.22	0
90	13.94	68.7	2.48	9.81	0.22	0	0.18	0	11.1	8.72	0	0	0	13.16	12.5	4.5	6.2	0	0	0	0	0	0	0	0	0	0	0	4.95
91	1	81.91	3.34	7.66	0	0	0.29	0	0	5.61	0	0	0	4.44	14.97	0	11.29	0	0	0	0	6.22	0	0	0	0	9.57	0	8.25
92	13.44	69.93	3.41	6.04	2.07	0.24	0	0	10.59	5.39	0	0	0	11.52	15.62	0	9.52	0	0	0	0	3.96	0	0	0	4.36	0	0	0
93	7.04	78.56	4.1	1.63	0	0	0.61	0.14	4.24	0	0	0	0	0	20.45	6.15	12.43	0	0	0	0	0	0	0	0	5.33	4.77	0	0
94	0.76	84.42	3.16	4.49	0.28	0	0.87	0	0	0	0	0	11.03	0	11.65	0	4.05	0	0	0	0	0	0	0	0	10.76	7.07	0	0
95	29.31	54.54	4.69	1.57	0	0.27	3.17	0	17.33	0	0	0	0	6.06	11.04	0	3.43	0	0	4.41	0	0	5.31	0	0	4.12	0	0	0
96	21.76	59.25	7.54	0.67	3.89	0.43	0	0	10.01	0	0	0	0	3.87	14.69	3.7	6.22	4.98	0	0	0	0	0	0	0	4.9	0	0	0
97	25.65	60.15	7.56	1.07	0	0.14	0.3	0	11.58	0	0	0	0	7.31	11.78	3.58	6.98	4.51	0	0	8.03	0	0	0	0	0	0	0	0
98	5.2	79.28	3.39	4.99	1.19	0	0	0.37	0	0	0	0	0	10.73	11.8	5.61	6.05	0	4.31	5.16	0	0	0	0	0	4.67	0	0	0
99	16.31	73.43	2.94	2.73	0	0.11	0	0	11.07	0	0	0	0	11.42	23.04	3.91	6.13	3.01	0	0	0	4.38	0	0	0	0	0	0	0
100	0.5	89.74	1.9	3.32	0	0.02	0.1	0	0	0	16.07	0	0	6.11	24.51	6.67	5.73	0	0	0	0	8.15	0	0	0	3.02	0	0	0
101	28.66	44.44	5.17	0	0	1.14	0	0.75	21.41	0	0	0	0	5.67	12.66	0	3.71	0	0	3.55	0	0	3.26	0	0	0	0	10.67	0
102	14.2	67.07	3.66	5.64	0	0.97	0	1.13	5.29	4.52	0	0	0	0	10.3	5.28	7.25	0	0	0	5.48	0	0	0	0	0	0	0	0
103	26.88	59.92	3.56	2.88	0.82	0.43	0	0	21.77	0	0	0	0	9.95	10.42	5.74	7.52	0	0	2.56	0	0	0	0	0	5.46	0	0	0
104	26.47	60.66	4.33	1.78	1.42	0.37	0	0	10.69	0	0	0	0	9.57	13.55	5.58	3.14	0	0	0	0	0	4.91	0	0	0	0	0	0
105	6.4	73.45	4.18	7.47	1.73	0	0	0.46	0	6.84	0	0	0	0	8.32	0	8.03	0	0	0	0	0	0	5.7	0	5.97	0	0	9.81
106	19.16	54.39	15.23	1.14	1.08	0	1.36	0	7.05	0	0	5.32	0	6.33	9.19	0	4.01	0	0	3.74	0	0	0	0	0	0	0	0	0
107	17.12	71.55	3.52	1.54	0.7	0.68	0	0	18.83	0	0	0	0	5.94	18.83	4.17	6.68	0	7.99	0	0	0	0	0	0	4.89	0	0	0
108	0.89	86.37	2.56	3.34	1.8	0.09	0	0	0	0	0	0	0	3.35	31.13	3.86	12.68	0	0	0	0	5.25	0	13.64	0	4.45	0	0	0
109	1.31	86.79	6.04	1.38	0	0.04	0.06	0	0	0	4.28	0	0	7.23	28.19	7.94	6.36	0	0	0	0	0	0	0	0	0	0	0	0
110	32.54	55.99	3.52	2.09	0.08	0.29	0	0	22.04	0	0	0	0	5.43	5.71	3.15	8.13	0	0	0	0	0	0	0	0	10.33	0	0	6.19
111	16.93	66.87	8.77	1.14	0	0.44	0	0	9.98	0	0	0	0	5.38	11.31	0	7.51	0	0	4.11	0	0	0	0	0	5.07	0	0	9.47
112	23.82	65.42	4.42	0.97	0.32	0.22	0	0	19.77	0	0	0	0	8.81	14.69	0	6.22	4.01	0	0	0	0	0	0	0	5.02	0	0	3.69
113	16.93	63.18	10.83	0.87	1.57	0	0.71	0	10.89	0	0	0	0	7.75	13.71	0	4.6	3.82	0	0	0	0	0	0	0	4.9	0	0	4.44
114	4.34	87.91	2.36	0.98	0	0.14	0.04	0	3.1	0	0	0	0	17.74	23.16	3.76	3.55	0	10.26	0	0	0	0	0	0	6.28	0	0	0
115	3.45	81.09	3.95	6.22	0	0.25	0.11	0	0	5.36	0	0	0	7.46	22.08	6.45	8.59	0	0	0	0	0	0	0	0	4.42	15.84	0	0
116	1.09	89.9	2.7	1.84	0	0	0.09	0	0	0	0	0	0	11.6	32.91	6.78	3.88	0	0	0	0	3.08	0	0	0	4.58	0	0	0
117	16.68	73.21	3.39	0.8	0	1.05	0	0	12.19	0	0	0	0	11.17	25.34	4.03	7.29	0	0	0	0	0	0	0	0	4.78	0	0	0
118	7.09	48.1	40.14	0.28	0	0.08	0.06	0	3.19	0	0	22.73	0	0	20.69	3.12	3.12	0	0	0	0	0	0	0	0	0	0	0	0
119	26.18	61.91	4.46	0.86	1.19	0.28	0	0	18.8	0	0	0	0	5.57	9.91	4.61	7.29	0	0	3.7	0	0	0	0	0	6.36	0	0	0
120	18.11	70.09	2.91	3.69	0	0.21	0.06	0	10.36	0	0	0	0	8.35	9.97	0	6.62	0	5.24	0	0	0	0	0	0	9	0	0	5.71
121	18.67	69.6	3.51	2.26	0	0	0.25	0	11.56	0	0	0	0	12.11	12.34	3.84	7.49	0	4.94	0	0	0	0	0	0	7.19	0	0	0
122	23.09	65.42	4.57	1.24	0.27	0.24	0	0	19.51	0	0	0	0	10.56	13.85	0	5.77	4.82	0	3.44	0	0	0	0	0	4.27	0	0	0
123	23.41	64.9	4.08	0.66	0.5	0.23	0	0	17.47	0	0	0	0	6.28	11.2	4.91	6.23	0	0	0	0	0	0	0	0	6.11	0	0	4.23
124	23.07	64.44	3.33	2.73	0.14	0.23	0	0	14.99	0	0	0	0	4.86	6.71	3.47	8.68	0	0	0	0	0	0	0	0	12.42	0	0	8.73
125	14.76	73.06	3.37	2.95	0	0	0.27	0	9.45	0	0	0	0	11.83	13.39	4.32	7.69	0	4.52	0	0	0	0	0	0	7.34	0	0	0
126	0.85	87.12	5.83	1.85	0	0.08	0.05	0	0	0	0	0	0	7.1	26.64	7.43	6.12	0	0	0	0	0	0	0	0	0	4.08	0	0
127	6.07	76.47	3.4	5.6	0	0	0.41	0.93	0	4.07	0	0	0	0	7.74	5.11	11.6	0	0	4.27	0	0	0	0	0	11.01	4.51	0	0
128	3.17	87.66	2.15	3.46	0	0.11	0	0	0	0	0	0	0	27.17	14.36	2.95	5.62	0	5.93	0	0	0	0	0	0	4.57	0	0	4.35
129	12.87	74.04	2.29	5.6	0	0.25	0.33	0	10.24	4.63	0	0	0	16.46	10.75	4.79	5.96	0	4.73	0	0	0	0	0	0	0	0	0	0
130	7.32	81.78	0	0.82	2.06	0.36	0	0	0	0	0	0	0	9.15	19.07	0	5.03	0	0	3.84	0	4.93	0	0	0	3.69	0	0	0
131	1.07	82.76	2.78	8.89	0	0	0.16	0	0	6.96	0	0	0	7.91	9	0	11.77	0	0	0	0	0	0	0	0	6.38	6.94	0	7.72
132	8.46	77.16	3.24	3.8	1.85	0.51	0	0	6.13	0	0	0	6.28	9.77	9.97	0	5.24	0	0	0	0	0	0	0	0	6.42	0	0	0
133	6.36	83.56	2.68	1.96	0.49	0.43	0	0	0	0	0	0	0	9.51	13.6	7.51	4.56	5.49	7.92	0	0	15.39	0	0	0	0	0	0	0
134	16.72	54.56	7.1	3.71	13.48	0.2	0	0	12.1	0	0	0	0	3.6	14.75	0	4.84	0	0	0	0	5.13	0	0	0	0	4.93	11.7	0
135	24	62.21	3.64	3.36	1.57	0.88	0	0	21.06	0	0	0	0	10.34	11.65	0	5.4	0	0	0	0	5.78	0	0	0	4.37	0	0	4.33
136	0.89	84.59	2.72	4.74	2.47	0	0	0	0	3.71	0	0	0	7.9	17.05	0	11.94	0	0	0	0	0	0	0	0	7.58	6.81	0	5.77
137	19.28	64.6	4.77	5.73	32	0	0	0	13.61	4.79	0	0	0	0	8.51	10.64	7.37	0	0	9.03	0	0	0	0	0	0	4.63	0	0
138	10.4	73.92	2.77	5.44	0.35	0.59	0	0	7.44	4.41	0	0	0	0	17.68	6.92	8.76	0	3.56	0	0	0	0	0	0	0	0	0	0
139	5.55	86.99	2.44	0.83	0	0.11	0	0	0	0	0	0	0	19.16	14.07	3.79	10.95	0	0	2.72	0	0	0	0	0	10.03	0	0	2.73
140	4.91	77.84	8.96	3.62	0	0.37	0.22	0	0	0	0	0	0	18.3	10.49	3.42	8.52	0	0	0	0	5.56	0	0	0	5.62	0	0	4.36
141	9.2	80.85	3.43	1.82	0	0.36	0	0	6.09	0	0	0	0	9.59	12.92	4.47	10.26	0	0	0	0	6.24	0	0	0	6.25	0	0	0
142	6.49	73.02	3.86	5.09	6.05	0	0.4	0	0	0	0	0	0	6.11	17.1	6.13	12.29	0	0	4.11	0	0	0	0	0	7.22	0	5.25	0
143	16.02	74.06	2.99	1.57	0	0.18	0.62	0	9.8	0	0	0	0	10.81	9.85	9.32	7.99	0	0	0	0	4.18	0	0	0	4.88	0	0	0
144	28.81	59.52	3.58	2.77	0	0.49	0	0	20.65	0	0	0	0	10.72	6.46	0	4.59	0	0	3.6	0	0	0	3.42	0	3.64	0	0	0
145	1.61	85.33	2.54	0.93	1.67	0	1.32	0	0	0	0	0	0	8	5.25	0	3.57	0	14.83	4.61	0	0	0	0	0	14.28	0	0	7.55
146	17.18	65.39	3.09	8.93	0.42	0.37	0	0	15.54	7.97	0	0	0	0	11.58	8.19	5.21	0	0	0	0	0	0	0	0	0	5.19	0	5.15
147	18.73	63.68	3.73	1.01	3.12	0	0.62	0	7.08	0	0	0	0	6.43	8.07	0	5.65	0	0	10.8	4.77	0	0	0	0	5.14	0	0	0
148	17.69	71.54	3.44	0.79	0.46	0	0.49	0	9.91	0	0	0	0	13.15	11.25	6.73	5.56	6.09	0	0	0	0	0	0	0	0	0	0	0
149	0.51	89.12	2.51	1.94	0	0	1.11	0	0	0	0	0	5.25	16.8	18.86	0	10.61	0	0	3.4	0	0	0	0	0	8.57	0	0	3.64
150	13.75	65.61	2.96	9.03	3.15	1.23	0	0	9.02	8.28	0	0	0	12.28	7.55	0	7.53	0	0	0	0	0	0	0	0	5.83	0	0	6.17
151	12.37	71.47	8.92	1.1	2.37	0.15	0	0	10.47	0	0	4.53	0	6.41	15.37	0	15.9	0	4.4	0	0	0	0	0	0	6.13	0	0	0
152	9.09	80.83	2.33	2.44	0	1.06	0	0	5.57	0	0	0	0	17.28	15.86	4.62	8.36	0	0	0	0	0	0	0	0	3.34	0	0	7.78
153	5.79	72.08	8.21	0.97	5.65	0	0.95	1.05	0	0	0	0	0	4.05	9.25	0	4.67	0	0	0	0	0	0	0	5.94	11.23	0	4.92	11.47
154	19.94	70.58	2.35	1.39	0.34	0	0.33	0	10.84	0	0	0	0	7.06	8.51	7.72	5.54	0	0	0	0	0	0	0	0	6.58	0	0	0
155	21.27	60.84	3.58	5.96	4.11	0.31	0	0	15.36	5.03	0	0	0	11.5	14.91	0	4.64	0	0	0	0	7.37	0	0	0	4.02	0	0	0
156	4.91	80.27	3.02	4.12	3.41	0.18	0	0	0	0	0	0	0	9.42	12.55	4.33	12.94	0	0	0	0	0	0	0	0	7.78	4.42	0	5.14
157	4.03	87.43	2.35	0.95	0	0	1.35	0	0	0	0	0	11.7	9.46	22.02	4.73	4.61	0	0	0	0	0	0	0	0	5.78	0	0	0
158	5.45	80.56	3.91	5.24	0	0.37	0.23	0	0	4.06	0	0	0	11.08	11.34	5.39	7.92	0	0	0	0	3.8	0	0	0	7.02	0	0	0
159	12.87	71.01	4.18	3.32	3.12	0	0.23	0	7.89	0	0	0	0	11.77	6.03	5.25	7.78	0	0	0	0	0	0	0	5.14	5.68	0	0	0
160	15.28	74.25	4.73	1.19	0	0.19	0	0	11.96	0	0	0	0	18.72	8.38	3.88	12.3	3.4	0	0	0	6.27	0	0	0	0	0	0	0
161	12.74	76.15	3.19	3.3	0	0.16	0.12	0	10.09	0	0	0	0	13.1	12.65	0	9.84	4.45	0	0	0	5.99	0	0	3.87	0	0	0	0
162	7.96	82.13	2.59	0.75	0.42	0	1.07	0	4.74	0	13.06	0	0	4.46	12.56	11.99	5.24	0	0	0	0	0	0	0	0	0	0	0	6.39
163	10.85	70.51	4.79	2.41	5.46	0	0	0.37	0	0	0	0	0	7.88	5.02	0	5.53	0	0	7.94	0	0	0	0	0	7.81	0	4.75	7.32
164	6.12	80.28	3.41	4.11	1.41	0.18	0	0	3.15	0	0	0	0	14.63	8.78	6.41	12.01	0	5.92	0	0	0	0	0	0	5.67	0	0	0
165	10.93	75.09	3.05	5.13	0.65	0	0	0.2	7.99	0	0	0	0	10.73	10.04	5.51	6.38	0	4.38	0	0	0	0	0	0	4.56	0	0	0
166	14.34	63.96	11.16	6.61	0	0.17	0	0	10.95	5.8	5.65	6.07	0	0	16.13	4.21	10.93	0	0	0	0	0	0	0	0	0	0	0	0
167	17.83	71.03	5.34	0.7	0.23	0.43	0	0	8.62	0	0	0	0	12.36	12.02	0	13.35	0	0	4.64	0	3.95	0	0	0	4.79	0	0	0
168	20.02	65.22	3.55	0.74	2.07	0	0	1.06	8.74	0	0	0	0	0	5.2	5.4	0	0	0	5.24	0	0	0	0	6.33	8.65	0	0	0
169	22.35	65.74	3.08	2.06	0.76	0	0.35	0	16.37	0	0	0	0	8.23	14.03	6.06	6.5	0	0	3.91	0	0	0	0	0	3.66	0	0	0
170	6.35	77.45	2.18	9.16	0	0.16	0.11	0	5.03	8.09	0	0	0	6.58	20.27	7	10.93	0	0	0	0	0	0	0	0	5.94	0	0	0
171	2.79	85.15	2.92	3.03	1.73	0	0	0	0	0	0	0	0	11.37	11.31	0	10.38	0	6.14	5.98	0	0	0	0	0	6.94	0	0	5.13
172	3.59	84.53	2.62	2.56	1.21	0.36	0	0	0	0	0	0	0	4.39	10.25	3.69	9.45	0	0	6.14	0	0	0	0	0	14.66	0	0	4.39
173	0.15	90.84	1.92	0.95	0	0	1.03	0.18	0	0	0	0	5.63	26.2	12.83	0	7.85	0	0	0	0	3.67	0	0	0	7.49	0	0	6.03
174	8.87	82.65	2.52	0.92	0	0.15	0	0	7.47	0	0	0	0	8.21	19.8	8.21	0	0	6.51	5.33	0	0	0	0	0	5.75	0	0	0
175	1.56	89.03	2.49	3.26	0	0.26	0	0	0	0	0	0	0	23.73	14.08	3.19	5.73	0	7.52	0	0	4.43	0	0	0	5.49	0	0	0
176	12.4	65.4	4.73	0	9.72	0.68	0	1.58	8.8	0	5.72	0.03	0	10.97	13.99	0	5.65	0	0	2.93	0	0	0	0	0	0	0	8.48	0
177	0.25	81.87	2.38	11.24	0	0.15	0	0	0	9.95	0	0	0	7.91	17.22	3.48	12.69	0	0	0	0	8.37	0	6.74	0	0	0	0	0
178	11.73	69.33	4.68	5.66	3.07	0	0	0.41	7.54	4.3	0	0	0	5.02	11.05	7.93	10.8	0	0	0	0	0	0	0	0	4.44	0	0	0
179	2.9	86.4	3.84	1.15	2	0.13	0	0	0	0	0	0	0	8.88	23.98	0	5.87	0	0	3.69	0	0	0	0	0	5.18	0	0	3.97
180	3.1	84.18	2.78	2.47	0.97	0	0.38	0	0	0	0	0	4.34	4.52	9.59	0	7.98	0	0	5.21	0	0	0	0	0	16.91	0	0	4.59
181	14.57	72.85	3.33	4.35	0	0.14	1	0	5.43	0	0	0	0	12.89	9.11	0	4.94	0	0	0	6.18	8.95	0	0	0	5.07	0	0	0
182	10.83	78.21	3.35	1.5	0.45	0.42	0	0	6.72	0	0	0	0	17.85	9.95	4.36	6.35	0	4.42	0	0	0	0	0	0	6.35	0	0	0
183	9.61	77.53	3.14	3.77	1.23	0	0.32	0	6.63	0	0	0	0	9.35	7.88	0	7.22	4.24	7.08	4.39	0	0	0	0	0	0	0	0	0
184	3.41	86.89	2.56	1.91	0	0.09	0	0	0	0	0	0	0	8.88	16.24	8.8	10.96	2.41	0	0	0	6.62	0	0	0	5.2	0	0	0
185	10.79	78.46	2.95	1.99	0.78	0.46	0	0	6.3	0	0	0	0	3.95	20.46	0	8.13	0	6.51	0	0	6.18	0	0	0	0	0	0	0
186	7.43	83.32	2.88	0.8	0.29	0	0.87	0	4.73	0	11.21	0	0	5.62	14.7	10.36	7.4	0	0	0	0	0	0	0	0	0	0	0	0
187	15.88	73.73	1.91	3.47	0	0.44	0.2	0	6.31	0	0	0	0	7.2	32.11	7.72	5.14	0	0	0	0	0	0	0	0	4.28	0	0	3.97
188	0.37	90.27	1.66	3.93	0	0	0.08	0	0	2.94	11.98	0	0	9.34	22.86	6.06	7.42	0	0	0	0	9.42	0	0	0	0	0	0	0
189	16.98	69.67	3.4	4.13	1.02	0.61	0	0	14.87	0	0	0	0	7.36	15.15	0	6.53	0	0	0	0	5.21	0	0	0	6.64	0	0	5.17
190	6.03	84.17	2.45	2.25	0	0.76	0	0	0	0	5.74	0	0	11.89	16.8	7.6	10.21	0	0	0	0	0	0	0	0	3.76	0	0	5.17
191	5.38	77.53	2.89	8.64	1.3	0.13	0	0	0	7.64	0	0	0	10.13	18.66	4.06	10.93	0	0	0	0	4.47	0	0	0	4.66	0	0	0
192	3.78	72.87	2.88	14.63	0.56	0.24	0	0	0	13.24	0	0	0	6.74	7.97	6.79	5.36	0	0	0	0	0	0	0	0	5.31	10.31	0	0
193	27.88	65.4	9.96	0.87	0	0.29	0.14	0	10.44	0	0	0	0	8.2	7.95	0	5.66	6.5	0	0	11.5	0	0	0	0	0	0	0	0
194	16.64	57.95	15.14	1.26	1.62	0	0.94	0	5.39	0	0	6.35	0	5.26	8.85	0	0	0	0	5.6	0	0	0	0	0	0	0	0	0
195	20.56	68.96	3.38	1.98	0.17	0.28	0	0	11.1	0	0	0	0	8.81	15.73	0	7.99	5.43	0	0	0	3.88	0	0	0	3.98	0	0	0
196	2.28	85.41	3.09	3.82	1.23	0	0	0	0	0	0	0	0	8.76	12.54	0	11.7	0	4.48	4.94	0	0	0	0	0	7.67	7.53	0	0
197	19.79	69.02	3.33	1.67	0.68	0.22	0	0	14.65	0	0	0	0	11.09	17.08	6.1	6.45	0	0	0	0	3.54	0	0	0	3.43	0	0	0
198	3.83	86.54	2.45	2.83	0	0.18	0	0	0	0	0	0	0	8.79	14.08	6.04	7.9	0	0	0	0	0	0	0	0	6.39	0	0	3.75
199	30.45	55.29	5.44	2.11	0.33	1.26	0	0	23.21	0	0	0	0	7.34	6.05	0	7.33	0	5.91	3.71	0	0	0	0	0	3.96	0	0	0
200	18.99	71.36	3.53	1.69	0	0.23	0.38	0	15.69	0	0	0.08	0	11.32	13.78	0	6.81	3.28	0	0	0	5.56	0	0	0	4.88	0	0	0
